# Supplementary material for: Bayesian hierarchical model for transcriptional module discovery by jointly modeling gene expression and ChIP-chip data
Source: BMC Bioinformatics. 2007 Aug 3;8:283. doi: 10.1186/1471-2105-8-283 (PMC1994961; doi:10.1186/1471-2105-8-283)
Supplement: Additional file 1 — Liu-et-al-TranscriptionalModuleDiscovery-WebSupplement4.doc. Additional data analysis results and remaining prior and posterior conditional probability distribution formulas. [file 1471-2105-8-283-S1.xls]

## Sheet: summary
Supplemental Table 1: Gram parameters and resulting True and False Postitive Rates used to plot additional ROC points in Figures 3 and 4.
Figure 4 Parameters and Results
	Core profile p-value	Module p-value cut off	Number in core cutoff	FPR	TPR	comments
	0.005	0.1	5	0.000804519	0.0153425	plotted
	0.005	0.2	5	0.00181882	0.0162304	plotted
	0.005	0.3	5	0.00200265	0.0326384	plotted
	0.005	0.4	5	0.00362682	0.0203502	plotted
	0.005	0.5	5	0.00477954	0.0158398	plotted
	0.005	0.6	5	0.00610742	0.0385339	plotted
	0.005	0.7	5	0.00676921	0.0279149	plotted
	0.005	0.8	5	0.00734232	0.0098377	plotted
	0.005	0.9	5	0.00851449	0.011791
	0.01	*				software error
	0.001	0.01	5	7.5694e-05	0.0058599	default
Figure 3 Parameters and Results
	Core profile p-value	Module p-value cut off	Number in core cutoff	FPR	TPR	comments
	0.001	0.05	5	0.00157369	0.0111314
	0.001	0.1	5	0.00192601	0.0121698	default
	0.01	0.1	5	0.00337757	0.0184001	plotted
	0.01	0.2	5	0.00817851	0.0217229	plotted
	0.01	0.3	5	0.0110628	0.0276209	plotted
	0.01	0.4	5	0.0135267	0.0406629	plotted
	0.01	0.5	5	0.0183958	0.0520851	plotted
	0.01	0.6	5	0.0279812	0.0682007	plotted
	0.01	0.7	5	0.038283	0.073268	plotted
	0.01	0.8	5	0.0470816	0.0849809	plotted
	0.001	0.2	5	0.00454962	0.0169463
	0.005	0.1	5	0.00568409	0.0197292
	0.005	0.2	5	0.00884791	0.0233843
	0.005	0.3	5	0.0146612	0.0291577
	0.005	0.4	5	0.0191591	0.0400399
	0.005	0.5	5	0.027131	0.0428227
