# Supplementary material for: Bayesian hierarchical model for transcriptional module discovery by jointly modeling gene expression and ChIP-chip data
Source: BMC Bioinformatics. 2007 Aug 3;8:283. doi: 10.1186/1471-2105-8-283 (PMC1994961; doi:10.1186/1471-2105-8-283)
Supplement: Additional file 2 — SupplementalTable1_GRAM_parameters.xls. lists of GRAM's parameters and corresponding true and false positive rates. [file 1471-2105-8-283-S2.xls]

## Sheet: summary
Supplemental Table 2: Samba parameters and resulting True and False Postitive Rates used to plot additional ROC points in Figure 3.
overlap prior factor	reponding probes to hash	FPR	TPR	comments
0.0001	100	0.00110863	0.00606413
0.001	100	0.00110863	0.00606413
0.01	100	0.00110863	0.0061
0.1	100	0.00108514	0.00598106	default
0.3	100	0.00102407	0.00593953	ploted
0.5	100	0.000869055	0.00573185
0.7	100	0.000840869	0.00573185	ploted
0.1	200	0.00108514	0.00598106	same as default
0.1	250	0.00108514	0.00598106	same as default
0.1	300	0.00577804	0.0155757	ploted
0.1	350	0.00577804	0.0155757	same as line above
0.1	400	0.0133177	0.0234258	ploted
0.1	500	0.0133177	0.0234258	same as line above
0.1	600	0.0133177	0.0234258	same as line above
