# Supplementary material for: Bayesian hierarchical model for transcriptional module discovery by jointly modeling gene expression and ChIP-chip data
Source: BMC Bioinformatics. 2007 Aug 3;8:283. doi: 10.1186/1471-2105-8-283 (PMC1994961; doi:10.1186/1471-2105-8-283)
Supplement: Additional file 3 — SupplementalTable2_SAMBA_parameters.xls. lists of SAMBA's parameters and corresponding true and false positive rates. [file 1471-2105-8-283-S3.xls]

## Sheet: joinExMxChip.624.cluster.GOitem
Supplemental Table 3: The comparison of TMs generated by GRAM and ECIM using the Sporulation-CellCycle expression datasets used in Figures 3 and 5 and Table 1 in the main text. GRAM algorithm implicated 740 genes as members of different TMs. TM tree generated by ECIM was cut in such a way that it also placed 740 genes in TMs with at least 5 genes. Here we list GO categories that showed the highes…
ECIM Modules and Associated Gene Ontologies									GRAM Modules and Associated Gene Ontologies
TM	GO	GO item description	p value	FDR	TM size	Number of TM genes in the GO	Total number of genes the GO		TM	GO	GO item description	p value	FDR	TM size	Number of TM genes in the GO	Total number of genes the GO
1	GO:0006412	protein biosynthesis	6.74586e-61	2.71453e-57	85	69	483		1	GO:0006119	oxidative phosphorylation	2.47026e-15	9.94033e-12	18	9	46
2	GO:0042254	ribosome biogenesis and assembly	5.2223e-43	2.10145e-39	52	38	234		2	GO:0006520	amino acid metabolism	7.28414e-14	2.93114e-10	20	12	184
3	GO:0007126	meiosis	3.92051e-21	1.57761e-17	25	16	133		3	GO:0006412	protein biosynthesis	1.16897e-12	4.70394e-09	13	12	483
4	GO:0030476	spore wall assembly (sensu Fungi)	4.07051e-20	1.63797e-16	52	14	39		4	GO:0030435	sporulation	9.28959e-12	3.73813e-08	25	10	109
5	GO:0006790	sulfur metabolism	3.48408e-19	1.40199e-15	17	11	57		5	GO:0006790	sulfur metabolism	5.62699e-11	2.2643e-07	9	6	57
6	GO:0030476	spore wall assembly (sensu Fungi)	3.10449e-11	1.24925e-07	34	8	39		6	GO:0006412	protein biosynthesis	8.26834e-10	3.32718e-06	12	10	483
7	GO:0006260	DNA replication	4.39191e-11	1.76731e-07	39	11	105		7	GO:0006412	protein biosynthesis	2.18045e-09	8.77413e-06	8	8	483
8	GO:0006526	arginine biosynthesis	6.65797e-11	2.67917e-07	6	4	10		8	GO:0006096	glycolysis	1.70199e-08	6.84879e-05	10	4	19
9	GO:0007046	ribosome biogenesis	1.41963e-09	5.7126e-06	6	6	197		9	GO:0006412	protein biosynthesis	3.1259e-08	0.000125786	12	9	483
10	GO:0007067	mitosis	3.67989e-07	0.00148079	13	6	148		10	GO:0006189	'de novo' IMP biosynthesis	1.51217e-07	0.000608498	22	4	14
11	GO:0006273	lagging strand elongation	5.91276e-07	0.0023793	21	4	20		11	GO:0006333	chromatin assembly or disassembly	4.09594e-07	0.00164821	5	4	100
12	GO:0008652	amino acid biosynthesis	1.16434e-06	0.00468531	6	4	99		12	GO:0006790	sulfur metabolism	1.68061e-06	0.00676277	10	4	57
13	GO:0000278	mitotic cell cycle	2.60315e-06	0.0104751	24	8	234		13	GO:0046164	alcohol catabolism	1.81524e-06	0.00730453	15	4	37
14	GO:0007109	cytokinesis, completion of separation	3.96947e-06	0.0159731	35	3	6		14	GO:0051329	interphase of mitotic cell cycle	2.89565e-06	0.0116521	16	5	89
15	GO:0045116	protein neddylation	8.89492e-06	0.0357932	5	2	6		15	GO:0007064	mitotic sister chromatid cohesion	3.51887e-06	0.0141599	10	3	19
16	GO:0006631	fatty acid metabolism	5.99828e-05	0.241371	11	3	43		16	GO:0051641	cellular localization	1.65356e-05	0.0665393	19	9	530
17	GO:0000226	microtubule cytoskeleton organization and biogenesis	8.16926e-05	0.328731	7	3	79		17	GO:0006090	pyruvate metabolism	2.29637e-05	0.0924061	28	4	36
18	GO:0000910	cytokinesis	8.72808e-05	0.351218	6	3	97		18	GO:0006012	galactose metabolism	3.4796e-05	0.140019	7	2	8
19	GO:0006268	DNA unwinding during replication	0.000139959	0.563196	9	2	12		19	GO:0006658	phosphatidylserine metabolism	3.73286e-05	0.15021	21	2	3
20	GO:0007266	Rho protein signal transduction	0.000223796	0.900556	8	2	17		20	GO:0006279	premeiotic DNA synthesis	4.82883e-05	0.194312	17	2	4
21	GO:0006412	protein biosynthesis	0.000332757	1	13	6	483		21	GO:0000722	telomerase-independent telomere maintenance	5.38138e-05	0.216547	5	2	14
22	GO:0000003	reproduction	0.000355754	1	4	3	263		22	GO:0000003	reproduction	5.75343e-05	0.231518	6	4	263
23	GO:0000004	biological process unknown	0.00148225	1	28	15	1492		23	GO:0006412	protein biosynthesis	7.13342e-05	0.287049	7	5	483
24	GO:0006479	protein amino acid methylation	0.00148754	1	17	2	20		24	GO:0000114	G1-specific transcription in mitotic cell cycle	8.06094e-05	0.324372	6	2	14
25	GO:0016043	cell organization and biogenesis	0.00196747	1	7	6	1553		25	GO:0000722	telomerase-independent telomere maintenance	8.06094e-05	0.324372	6	2	14
26	GO:0006631	fatty acid metabolism	0.00397124	1	13	2	43		26	GO:0006812	cation transport	9.30165e-05	0.374298	16	4	92
27	GO:0006464	protein modification	0.00408688	1	5	3	449		27	GO:0040020	regulation of meiosis	0.000100948	0.406216	5	2	19
28	GO:0040007	growth	0.00440999	1	5	2	125		28	GO:0046365	monosaccharide catabolism	0.000118113	0.475286	17	3	34
29	GO:0016044	membrane organization and biogenesis	0.00710499	1	8	2	96		29	GO:0042775	ATP synthesis coupled electron transport (sensu Eukaryota)	0.000176736	0.711184	5	2	25
30	GO:0006366	transcription from RNA polymerase II promoter	0.00766102	1	9	3	282		30	GO:0019933	cAMP-mediated signaling	0.000197604	0.795157	16	2	8
31	GO:0000278	mitotic cell cycle	0.00920267	1	4	2	234		31	GO:0006096	glycolysis	0.000215458	0.867003	37	3	19
32	GO:0006357	regulation of transcription from RNA polymerase II promoter	0.00958376	1	5	2	186		32	GO:0006658	phosphatidylserine metabolism	0.000292577	1	58	2	3
33	GO:0000398	nuclear mRNA splicing, via spliceosome	0.0154126	1	12	2	94		33	GO:0000278	mitotic cell cycle	0.000424135	1	17	5	234
34	GO:0045045	secretory pathway	0.0229755	1	7	2	204		34	GO:0006399	tRNA metabolism	0.000578188	1	10	3	102
35	GO:0000398	nuclear mRNA splicing, via spliceosome	0.0237608	1	15	2	94		35	GO:0000278	mitotic cell cycle	0.000609244	1	5	3	234
36	GO:0031323	regulation of cellular metabolism	0.0268941	1	4	2	408		36	GO:0006696	ergosterol biosynthesis	0.000629555	1	9	2	25
37	GO:0007005	mitochondrion organization and biogenesis	0.0271679	1	15	2	101		37	GO:0000054	ribosome export from nucleus	0.000657208	1	12	2	19
38	GO:0000003	reproduction	0.0271879	1	6	2	263		38	GO:0050790	regulation of enzyme activity	0.000681469	1	9	2	26
39	GO:0044248	cellular catabolism	0.031252	1	5	2	345		39	GO:0006259	DNA metabolism	0.000733992	1	15	6	471
40	GO:0016192	vesicle-mediated transport	0.0324428	1	6	2	289		40	GO:0042775	ATP synthesis coupled electron transport (sensu Eukaryota)	0.000784867	1	10	2	25
41	GO:0046907	intracellular transport	0.0352785	1	9	3	496		41	GO:0006906	vesicle fusion	0.000909187	1	9	2	30
42	GO:0044267	cellular protein metabolism	0.0702021	1	6	3	1014		42	GO:0051235	maintenance of localization	0.000949578	1	13	2	21
43	GO:0000004	biological process unknown	0.0898138	1	13	6	1492		43	GO:0045324	late endosome to vacuole transport	0.00106253	1	18	2	16
44	GO:0000004	biological process unknown	0.111014	1	5	3	1492		44	GO:0007114	cell budding	0.00109422	1	15	3	82
45	GO:0000004	biological process unknown	0.111014	1	5	3	1492		45	GO:0000004	biological process unknown	0.00111697	1	5	5	1492
46	GO:0044249	cellular biosynthesis	0.145815	1	5	2	810		46	GO:0006885	regulation of pH	0.00111709	1	11	2	27
47	GO:0006810	transport	0.186826	1	5	2	939		47	GO:0006364	rRNA processing	0.00147373	1	9	3	158
48	GO:0000004	biological process unknown	0.25831	1	7	3	1492		48	GO:0030476	spore wall assembly (sensu Fungi)	0.00153757	1	9	2	39
49	GO:0000004	biological process unknown	0.27366	1	4	2	1492		49	GO:0030476	spore wall assembly (sensu Fungi)	0.00153757	1	9	2	39
50	GO:0006139	nucleobase, nucleoside, nucleotide and nucleic acid metabolism	0.32399	1	5	2	1332		50	GO:0031667	response to nutrient levels	0.00221155	1	18	2	23
51	GO:0044237	cellular metabolism	0.487075	1	5	3	2862		51	GO:0000041	transition metal ion transport	0.00232365	1	10	2	43
									52	GO:0007264	small GTPase mediated signal transduction	0.0030419	1	9	2	55
									53	GO:0009628	response to abiotic stimulus	0.00344979	1	13	4	300
									54	GO:0007059	chromosome segregation	0.00472461	1	6	2	106
									55	GO:0000004	biological process unknown	0.00489103	1	8	6	1492
									56	GO:0007126	meiosis	0.00498105	1	5	2	133
									57	GO:0006950	response to stress	0.00555371	1	6	3	400
									58	GO:0043037	translation	0.00631996	1	6	2	123
									59	GO:0042775	ATP synthesis coupled electron transport (sensu Eukaryota)	0.00719732	1	30	2	25
									60	GO:0008380	RNA splicing	0.00872574	1	7	2	123
									61	GO:0000278	mitotic cell cycle	0.00920267	1	4	2	234
									62	GO:0007059	chromosome segregation	0.0109402	1	9	2	106
									63	GO:0006810	transport	0.0135589	1	10	5	939
									64	GO:0046483	heterocycle metabolism	0.0139786	1	15	2	71
									65	GO:0048610	reproductive cellular physiological process	0.0155597	1	6	2	196
									66	GO:0008380	RNA splicing	0.0179364	1	10	2	123
									67	GO:0048193	Golgi vesicle transport	0.0193724	1	9	2	143
									68	GO:0048193	Golgi vesicle transport	0.0193724	1	9	2	143
									69	GO:0006259	DNA metabolism	0.0308144	1	9	3	471
									70	GO:0048193	Golgi vesicle transport	0.0338438	1	12	2	143
									71	GO:0000003	reproduction	0.0369388	1	7	2	263
									72	GO:0000004	biological process unknown	0.0413636	1	6	4	1492
									73	GO:0006464	protein modification	0.0510407	1	5	2	449
									74	GO:0006810	transport	0.0575789	1	6	3	939
									75	GO:0007275	development	0.0601168	1	6	2	404
									76	GO:0016043	cell organization and biogenesis	0.061186	1	4	3	1553
									77	GO:0007047	cell wall organization and biogenesis	0.0675994	1	17	2	147
									78	GO:0044238	primary metabolism	0.0763702	1	6	5	2672
									79	GO:0000004	biological process unknown	0.111014	1	5	3	1492
									80	GO:0000004	biological process unknown	0.111014	1	5	3	1492
									81	GO:0046907	intracellular transport	0.144722	1	8	2	496
									82	GO:0050896	response to stimulus	0.175403	1	8	2	558
									83	GO:0000004	biological process unknown	0.180665	1	6	3	1492
									84	GO:0016043	cell organization and biogenesis	0.198086	1	6	3	1553
									85	GO:0016043	cell organization and biogenesis	0.199905	1	9	4	1553
									86	GO:0044267	cellular protein metabolism	0.211848	1	5	2	1014
									87	GO:0006139	nucleobase, nucleoside, nucleotide and nucleic acid metabolism	0.227592	1	4	2	1332
									88	GO:0006810	transport	0.25145	1	6	2	939
									89	GO:0000004	biological process unknown	0.27366	1	4	2	1492
									90	GO:0016043	cell organization and biogenesis	0.280803	1	7	3	1553
									91	GO:0006810	transport	0.316466	1	7	2	939
									92	GO:0043283	biopolymer metabolism	0.363915	1	5	2	1442
									93	GO:0000004	biological process unknown	0.382091	1	5	2	1492
									94	GO:0009987	cellular process	0.574434	1	5	4	4192
