# Supplementary material for: Bayesian hierarchical model for transcriptional module discovery by jointly modeling gene expression and ChIP-chip data
Source: BMC Bioinformatics. 2007 Aug 3;8:283. doi: 10.1186/1471-2105-8-283 (PMC1994961; doi:10.1186/1471-2105-8-283)
Supplement: Additional file 4 — SupplementalTable3_GRAM_ECIM_GO.xls. The comparison of TMs generated by GRAM and ECIM using the Sporulation-CellCycle expression datasets used in Figures 2. [file 1471-2105-8-283-S4.xls]

## Sheet: Sheet1
Supplemental Table 4: Details of all Sporulation-CellCycle modules depicted in Figures 7 and 8B in the main text. Table to the right lists coregulated genes and associated regulators for each module. Table to the right lists the name of the module used in Figure 7 and GO categories significantly associated with genes in TM.
Coregulated genes and associated Transcription Factors for each TM							Significantly over-represented Gene Ontologies
Gene list of the module	TF list with highest PBPs	PBP	TF list with highest enrichment in the module	Fisher exact test p-values	FDR of Fisher exact test p-values		GO Item	Biological Process	P-value	FDR of P-value	Size of insection of TM and total gene annotated	TM size	Number of total genes annotated
								module 10 size 70	RNA processing/Ribosomal protein gene expression
ADH1	FHL1	0.706518	FHL1	3.22376e-34	3.41719e-32		GO:0006412	protein biosynthesis	1.16575e-57	4.69096e-54	61	70	483
EFT2	MET4	0.105668	RAP1	3.82641e-18	2.028e-16		GO:0009059	macromolecule biosynthesis	2.35907e-54	4.74644e-51	61	70	544
EGD1	INO4	0.0716649	YAP5	7.29086e-08	2.5761e-06		GO:0044249	cellular biosynthesis	7.01401e-47	9.40812e-44	63	70	810
GCN4	ASH1	0.0230496	PDR1	0.00323902	0.0858341		GO:0009058	biosynthesis	3.43002e-44	3.4506e-41	63	70	892
GIS2	HAL9	0.0151779	MET31	0.0362624	0.768763		GO:0044267	cellular protein metabolism	4.82168e-39	3.88048e-36	62	70	1014
HPT1	RGM1	0.00758256	PUT3	0.0702563	1		GO:0044260	cellular macromolecule metabolism	7.6008e-38	5.09761e-35	62	70	1060
NOP6	HSF1	0.00679418	DAL81	0.0732513	1		GO:0019538	protein metabolism	6.16947e-36	3.54657e-33	62	70	1138
RPL12A	SUM1	0.00667369	GCR1	0.122937	1		GO:0043170	macromolecule metabolism	5.24834e-22	2.63991e-19	63	70	2025
RPL13A	HIR2	0.00535141	RME1	0.122937	1		GO:0044238	primary metabolism	4.83806e-17	2.16315e-14	65	70	2672
RPL13B	ARG80	0.0038536	GLN3	0.13564	1		GO:0044237	cellular metabolism	2.33727e-16	9.40517e-14	66	70	2862
RPL15A							GO:0008152	metabolism	1.60865e-15	5.88472e-13	66	70	2948
RPL16A							GO:0042257	ribosomal subunit assembly	9.2574e-09	3.10431e-06	9	70	53
RPL1A							GO:0042255	ribosome assembly	3.88893e-08	1.20377e-05	9	70	62
RPL1B							GO:0009987	cellular process	4.33949e-08	1.24729e-05	68	70	4192
RPL21B							GO:0007582	physiological process	5.87283e-08	1.49318e-05	68	70	4212
RPL24A							GO:0006414	translational elongation	5.93708e-08	1.49318e-05	6	70	19
RPL24B							GO:0050875	cellular physiological process	2.30994e-07	5.46777e-05	67	70	4154
RPL25							GO:0000027	ribosomal large subunit assembly and maintenance	3.71747e-07	8.31061e-05	7	70	40
RPL26B							GO:0043037	translation	1.71534e-06	0.00036329	10	70	123
RPL27B							GO:0042254	ribosome biogenesis and assembly	1.85331e-05	0.00355129	12	70	234
RPL3							GO:0007028	cytoplasm organization and biogenesis	1.85331e-05	0.00355129	12	70	234
RPL30							GO:0006461	protein complex assembly	6.50342e-05	0.0118954	9	70	149
RPL32							GO:0006450	regulation of translational fidelity	0.000258704	0.0452619	3	70	11
RPL34A							GO:0006445	regulation of translation	0.000854323	0.143242	4	70	36
RPL34B							GO:0006417	regulation of protein biosynthesis	0.000949229	0.152788	4	70	37
RPL35A							GO:0051246	regulation of protein metabolism	0.00364136	0.560103	4	70	53
RPL35B							GO:0031326	regulation of cellular biosynthesis	0.00389733	0.560103	4	70	54
RPL36A							GO:0009889	regulation of biosynthesis	0.00389733	0.560103	4	70	54
RPL37A							GO:0000028	ribosomal small subunit assembly and maintenance	0.0102648	1	2	70	13
RPL37B
RPL38
RPL42B
RPL43B
RPL5
RPL6A
RPL6B
RPP0
RPP1A
RPP2B
RPS12
RPS13
RPS15
RPS16B
RPS17B
RPS18B
RPS19A
RPS19B
RPS1B
RPS2
RPS20
RPS21B
RPS23B
RPS26A
RPS27A
RPS27B
RPS3
RPS30A
RPS30B
RPS31
RPS4B
RPS5
RPS6A
RPS6B
RPS8A
RPS9B
TEF1
TMA19
YEF3
YRA1
YSY6
								module 9 size 49	Sporulation
CTS2	SUM1	0.88734	SUM1	4.44107e-09	4.70754e-07		GO:0030437	sporulation (sensu Fungi)	4.93033e-19	9.91983e-16	17	49	96
DIT1	RCS1	0.0295393	NRG1	0.00508886	0.207707		GO:0048622	reproductive sporulation	4.93033e-19	9.91983e-16	17	49	96
DIT2	GCN4	0.0147391	HMS1	0.00587851	0.207707		GO:0030476	spore wall assembly (sensu Fungi)	1.34919e-18	1.35728e-15	13	49	39
DTR1	GLN3	0.0137669	HAP5	0.0104236	0.248882		GO:0042244	spore wall assembly	1.34919e-18	1.35728e-15	13	49	39
ECM8	ARG80	0.00650493	HAL9	0.0117397	0.248882		GO:0030435	sporulation	4.79876e-18	3.86204e-15	17	49	109
GAL7	HAP3	0.00565277	HIR1	0.0176803	0.267729		GO:0030154	cell differentiation	6.62734e-18	4.44474e-15	17	49	111
GAS2	MSN2	0.00547318	MET31	0.0176803	0.267729		GO:0048610	reproductive cellular physiological process	1.21702e-13	6.12161e-11	17	49	196
HIM1	HAP5	0.00528494	ARG81	0.0210366	0.26861		GO:0050876	reproductive physiological process	1.21702e-13	6.12161e-11	17	49	196
MIP6	YFL044C	0.00496188	FZF1	0.0228065	0.26861		GO:0000003	reproduction	1.51286e-11	6.76417e-09	17	49	263
MUM3	ARO80	0.00356942	LEU3	0.0265235	0.281149		GO:0007275	development	1.57255e-09	6.32796e-07	18	49	404
NEJ1							GO:0000004	biological process unknown	0.00103425	0.378347	23	49	1492
PES4							GO:0007047	cell wall organization and biogenesis	0.0346932	1	4	49	147
RCK1							GO:0045229	external encapsulating structure organization and biogenesis	0.0346932	1	4	49	147
SGA1
SMA2
SPO20
SPO74
SPO75
SPO77
SPR1
SPR28
SPR3
SPR6
SPS1
SPS2
SPS22
SSP2
UBC11
YAL018C
YCR045C
YDL114W
YDL186W
YDR042C
YEL023C
YFL040W
YFR012W
YFR032C
YGL015C
YJL038C
YKR015C
YLR012C
YLR031W
YNL019C
YNL033W
YOL015W
YOL024W
YOL047C
YPR027C
YPR078C
								module 8 size 32	G1-specific transcription of genes required for DNA repair (MBF and SBF)
ACM1	MBP1	0.432034	MBP1	2.09443e-10	2.2201e-08		GO:0006260	DNA replication	1.12743e-10	4.53678e-07	10	32	105
ALG14	SWI4	0.381177	SWI6	8.92843e-07	4.73207e-05		GO:0006261	DNA-dependent DNA replication	3.08907e-10	6.21522e-07	9	32	82
CDC45	HAP3	0.0326967	DOT6	0.00059053	0.0208654		GO:0006271	DNA strand elongation	9.26319e-09	1.2425e-05	6	32	30
CIN2	YBR267W	0.0234309	MATa1	0.00212222	0.0562388		GO:0006269	DNA replication, synthesis of RNA primer	2.63389e-08	2.64969e-05	4	32	7
CLN2	GLN3	0.0182184	SWI4	0.0118965	0.252206		GO:0007064	mitotic sister chromatid cohesion	4.04728e-08	3.25725e-05	5	32	19
CSM3	MSN2	0.0165544	RPH1	0.0379589	0.670607		GO:0006259	DNA metabolism	5.35247e-08	3.58973e-05	14	32	471
CTF18	SWI6	0.0149823	FKH2	0.0630161	0.954244		GO:0006281	DNA repair	9.60784e-08	5.52313e-05	9	32	156
ERP3	RGT1	0.0131968	STB1	0.0745203	0.987394		GO:0007062	sister chromatid cohesion	3.30308e-07	0.000166145	5	32	28
ESC8	SIP4	0.00813463	CIN5	0.102782	1		GO:0006974	response to DNA damage stimulus	3.97458e-07	0.000177708	9	32	184
HUA2	FKH1	0.0076602	FKH1	0.252771	1		GO:0009719	response to endogenous stimulus	5.22344e-07	0.000210191	9	32	190
IRR1							GO:0006273	lagging strand elongation	3.46721e-06	0.00126837	4	32	20
LPP1							GO:0000070	mitotic sister chromatid segregation	1.05254e-05	0.00352951	5	32	55
MSH2							GO:0000819	sister chromatid segregation	1.25703e-05	0.00389098	5	32	57
MSH6							GO:0006302	double-strand break repair	0.000105608	0.0303549	4	32	46
PDS5							GO:0000731	DNA synthesis during DNA repair	0.000175503	0.043022	2	32	4
PMS1							GO:0006139	nucleobase, nucleoside, nucleotide and nucleic acid metabolism	0.000193914	0.043022	17	32	1332
POL1							GO:0006950	response to stress	0.000215953	0.043022	9	32	400
POL12							GO:0006298	mismatch repair	0.00021839	0.043022	3	32	22
RAD27							GO:0045005	maintenance of fidelity during DNA-dependent DNA replication	0.00021839	0.043022	3	32	22
RFA1							GO:0007049	cell cycle	0.000224284	0.043022	9	32	402
RFA2							GO:0000278	mitotic cell cycle	0.000224518	0.043022	7	32	234
RSR1							GO:0007059	chromosome segregation	0.000251357	0.0459754	5	32	106
RTT107							GO:0000076	DNA replication checkpoint	0.000291497	0.0509993	2	32	5
SEN34							GO:0006270	DNA replication initiation	0.00032252	0.0540758	3	32	25
SLD2							GO:0000279	M phase	0.000448901	0.0722552	7	32	262
SMC6							GO:0050896	response to stimulus	0.000568202	0.0879402	10	32	558
SPH1							GO:0000074	regulation of progression through cell cycle	0.00106128	0.152521	5	32	145
SPT21							GO:0051726	regulation of cell cycle	0.00106128	0.152521	5	32	145
SWE1							GO:0007067	mitosis	0.00116368	0.160879	5	32	148
TOF1							GO:0000087	M phase of mitotic cell cycle	0.0011994	0.160879	5	32	149
YJL181W							GO:0043283	biopolymer metabolism	0.00181514	0.229004	16	32	1442
YOX1							GO:0006268	DNA unwinding during replication	0.00187802	0.229004	2	32	12
							GO:0006301	postreplication repair	0.00187802	0.229004	2	32	12
							GO:0050875	cellular physiological process	0.00202371	0.236833	30	32	4154
							GO:0006310	DNA recombination	0.00205993	0.236833	4	32	100
							GO:0009987	cellular process	0.00255411	0.279682	30	32	4192
							GO:0000079	regulation of cyclin dependent protein kinase activity	0.00257163	0.279682	2	32	14
							GO:0000075	cell cycle checkpoint	0.00264955	0.280573	3	32	51
							GO:0007582	physiological process	0.00288311	0.297478	30	32	4212
							GO:0031570	DNA integrity checkpoint	0.00380386	0.382668	2	32	17
							GO:0007275	development	0.00551527	0.529836	7	32	404
							GO:0045859	regulation of protein kinase activity	0.00579344	0.529836	2	32	21
							GO:0043549	regulation of kinase activity	0.00579344	0.529836	2	32	21
							GO:0051338	regulation of transferase activity	0.00579344	0.529836	2	32	21
							GO:0050790	regulation of enzyme activity	0.00881356	0.788128	2	32	26
							GO:0006289	nucleotide-excision repair	0.0131773	1	2	32	32
							GO:0007121	bipolar bud site selection	0.0131773	1	2	32	32
							GO:0051244	regulation of cellular physiological process	0.014136	1	8	32	602
							GO:0050794	regulation of cellular process	0.0142703	1	8	32	603
							GO:0050791	regulation of physiological process	0.0165501	1	8	32	619
							GO:0050789	regulation of biological process	0.0181057	1	8	32	629
							GO:0007126	meiosis	0.0359665	1	3	32	133
							GO:0051327	M phase of meiotic cell cycle	0.0359665	1	3	32	133
							GO:0051321	meiotic cell cycle	0.0359665	1	3	32	133
							GO:0007264	small GTPase mediated signal transduction	0.0364774	1	2	32	55
							GO:0045934	negative regulation of nucleobase, nucleoside, nucleotide and nucleic acid metabolism	0.0394758	1	3	32	138
							GO:0031324	negative regulation of cellular metabolism	0.0485887	1	3	32	150
							GO:0000282	bud site selection	0.04939	1	2	32	65
							GO:0007105	cytokinesis, site selection	0.04939	1	2	32	65
								module 7 size 31	Sporulation
CDA1	SUM1	0.879399	SUM1	4.82721e-06	0.000511685		GO:0030476	spore wall assembly (sensu Fungi)	1.36834e-11	2.7531e-08	8	31	39
CDA2	YFL044C	0.0299831	PHO4	0.00198424	0.105165		GO:0042244	spore wall assembly	1.36834e-11	2.7531e-08	8	31	39
ECM23	RGM1	0.0209194	MATa1	0.0664467	1		GO:0030435	sporulation	1.14741e-10	1.38614e-07	10	31	109
GAL10	CAD1	0.0138935	MSS11	0.0722708	1		GO:0030154	cell differentiation	1.37787e-10	1.38614e-07	10	31	111
GAS4	ASH1	0.00689728	GAL4	0.139475	1		GO:0030437	sporulation (sensu Fungi)	9.46655e-10	6.3489e-07	9	31	96
GAT3	YBR267W	0.00681445	YAP6	0.196923	1		GO:0048622	reproductive sporulation	9.46655e-10	6.3489e-07	9	31	96
GAT4	CBF1	0.00592746	NRG1	0.201957	1		GO:0048610	reproductive cellular physiological process	3.66743e-08	1.84472e-05	10	31	196
HXT10	HAP5	0.00565968	SMP1	0.211935	1		GO:0050876	reproductive physiological process	3.66743e-08	1.84472e-05	10	31	196
HXT14	MAL33	0.00384951	YAP5	0.296463	1		GO:0000003	reproduction	5.87067e-07	0.000262484	10	31	263
MAM1	ADR1	0.00334932	MBP1	0.347868	1		GO:0007275	development	3.85082e-06	0.00154957	11	31	404
MEI5							GO:0007126	meiosis	0.000616607	0.190863	5	31	133
OSW1							GO:0051327	M phase of meiotic cell cycle	0.000616607	0.190863	5	31	133
OSW2							GO:0051321	meiotic cell cycle	0.000616607	0.190863	5	31	133
PFS1							GO:0008645	hexose transport	0.00544318	1	2	31	21
PRM6							GO:0015749	monosaccharide transport	0.00544318	1	2	31	21
SMA1							GO:0008643	carbohydrate transport	0.0116598	1	2	31	31
SMK1							GO:0000279	M phase	0.0116896	1	5	31	262
SPO19
SPS18
SPS4
TEP1
YBR250W
YDL218W
YER085C
YFL012W
YGL230C
YGR273C
YJL043W
YMR244W
YOR214C
YPL033C
								module 6 size 30	Late G1-specific transcription
BUD9	SWI4	0.332884	STB1	0.00223049	0.105435		GO:0007062	sister chromatid cohesion	0.000337899	0.668634	3	29	28
CLN1	MBP1	0.322645	ACE2	0.00236073	0.105435		GO:0007109	cytokinesis, completion of separation	0.000357167	0.668634	2	29	6
CTF3	ASH1	0.16934	SKN7	0.00357379	0.105435		GO:0000920	cell separation during cytokinesis	0.000498485	0.668634	2	29	7
CTS1	INO4	0.0232986	SWI6	0.00397868	0.105435		GO:0000910	cytokinesis	0.00126369	1	4	29	97
DSE1	MAL33	0.0176206	RFX1	0.00820571	0.173961		GO:0007059	chromosome segregation	0.00175639	1	4	29	106
DSE2	SWI6	0.0170988	SWI4	0.00994906	0.175767		GO:0007049	cell cycle	0.00297994	1	7	29	402
ECO1	MSN2	0.0134907	ASH1	0.0179672	0.272075		GO:0051301	cell division	0.00349612	1	4	29	128
GIC2	STB1	0.0129714	FKH2	0.0561706	0.736631		GO:0007064	mitotic sister chromatid cohesion	0.00391093	1	2	29	19
HLR1	RGM1	0.0126323	MBP1	0.0625442	0.736631		GO:0000278	mitotic cell cycle	0.00548253	1	5	29	234
MCD1	CBF1	0.0124121	CIN5	0.0921024	0.976286		GO:0006281	DNA repair	0.0070637	1	4	29	156
OGG1							GO:0006974	response to DNA damage stimulus	0.0124879	1	4	29	184
PCL2							GO:0009719	response to endogenous stimulus	0.0139223	1	4	29	190
PRY2							GO:0006260	DNA replication	0.0149432	1	3	29	105
PRY3							GO:0000082	G1/S transition of mitotic cell cycle	0.0217812	1	2	29	46
RAD53							GO:0006259	DNA metabolism	0.0263567	1	6	29	471
RFC3							GO:0000070	mitotic sister chromatid segregation	0.0304005	1	2	29	55
RLF2							GO:0000819	sister chromatid segregation	0.0324734	1	2	29	57
RNR1							GO:0007047	cell wall organization and biogenesis	0.035958	1	3	29	147
SCW10							GO:0045229	external encapsulating structure organization and biogenesis	0.035958	1	3	29	147
SPO16							GO:0007067	mitosis	0.0365805	1	3	29	148
STB1							GO:0000087	M phase of mitotic cell cycle	0.0372087	1	3	29	149
TOS4							GO:0000282	bud site selection	0.0412985	1	2	29	65
YCL022C							GO:0007105	cytokinesis, site selection	0.0412985	1	2	29	65
YKR077W
YLR326W
YNL300W
YOL007C
YPL014W
YPR174C
YPS3
								module 5 size 22	Ribosomal processes
BMS1	ARG80	0.244215	GCR1	0.0390945	1		GO:0042254	ribosome biogenesis and assembly	2.13392e-24	4.29344e-21	19	22	234
DBP9	HAP3	0.182041	CUP9	0.0559976	1		GO:0007028	cytoplasm organization and biogenesis	2.13392e-24	4.29344e-21	19	22	234
DIM1	RCS1	0.14553	ARG80	0.0643423	1		GO:0007046	ribosome biogenesis	1.0632e-23	1.42611e-20	18	22	197
DIP2	FHL1	0.0660878	ZAP1	0.0684882	1		GO:0006364	rRNA processing	2.45299e-19	2.46771e-16	15	22	158
EBP2	HAP5	0.045407	RTG3	0.0726166	1		GO:0016072	rRNA metabolism	6.34394e-19	5.1056e-16	15	22	168
ECM1	GLN3	0.0401696	STP1	0.0848972	1		GO:0006396	RNA processing	1.67259e-14	1.12175e-11	15	22	328
ELP3	GCN4	0.0338626	SFP1	0.0889561	1		GO:0016070	RNA metabolism	8.15579e-14	4.68841e-11	16	22	457
MAK21	YFL044C	0.025176	ARG81	0.0970225	1		GO:0006996	organelle organization and biogenesis	3.09188e-12	1.55522e-09	19	22	1013
MDN1	HIR1	0.0251646	HSF1	0.124721	1		GO:0030490	processing of 20S pre-rRNA	7.86791e-09	2.90006e-06	6	22	43
MPP10	RGT1	0.0246751	DAL81	0.128611	1		GO:0016043	cell organization and biogenesis	7.86901e-09	2.90006e-06	19	22	1553
MRT4							GO:0006139	nucleobase, nucleoside, nucleotide and nucleic acid metabolism	7.92761e-09	2.90006e-06	18	22	1332
NOG1							GO:0006365	35S primary transcript processing	1.72917e-07	5.79849e-05	6	22	71
NOP1							GO:0000154	rRNA modification	3.56865e-07	0.000110463	4	22	17
PUS7							GO:0009451	RNA modification	1.62021e-06	0.000465696	5	22	56
RLP24							GO:0042255	ribosome assembly	2.70459e-06	0.000725552	5	22	62
RLP7							GO:0043283	biopolymer metabolism	3.0461e-06	0.000766093	16	22	1442
RPA190							GO:0000027	ribosomal large subunit assembly and maintenance	1.29411e-05	0.00306324	4	22	40
RRP8							GO:0042257	ribosomal subunit assembly	4.01443e-05	0.00897449	4	22	53
RRS1							GO:0042273	ribosomal large subunit biogenesis	4.40505e-05	0.00932944	3	22	19
SOF1							GO:0043170	macromolecule metabolism	5.86288e-05	0.0117961	17	22	2025
TSR2							GO:0044238	primary metabolism	0.000106652	0.0204366	19	22	2672
UTP13							GO:0006461	protein complex assembly	0.000192895	0.0352823	5	22	149
							GO:0008152	metabolism	0.000541361	0.0947146	19	22	2948
							GO:0050875	cellular physiological process	0.000627153	0.105153	22	22	4154
							GO:0009987	cellular process	0.000766653	0.1234	22	22	4192
							GO:0007582	physiological process	0.000851508	0.131787	22	22	4212
							GO:0044237	cellular metabolism	0.00174602	0.260221	18	22	2862
							GO:0000054	ribosome export from nucleus	0.00225576	0.324186	2	22	19
							GO:0006611	protein export from nucleus	0.0133747	1	2	22	47
							GO:0043412	biopolymer modification	0.0399966	1	5	22	515
							GO:0051168	nuclear export	0.044934	1	2	22	90
								module 4 size 20	Synapsis
HOP1	RCS1	0.464751	GRF10(Pho2)	0.0694265	1		GO:0007126	meiosis	1.7787e-17	2.38583e-14	13	20	133
HOP2	YFL044C	0.267976	RCS1	0.104298	1		GO:0051327	M phase of meiotic cell cycle	1.7787e-17	2.38583e-14	13	20	133
MEK1	GLN3	0.122312	BAS1	0.148862	1		GO:0051321	meiotic cell cycle	1.7787e-17	2.38583e-14	13	20	133
MER1	HAP5	0.0185602	ABF1	0.533049	1		GO:0007127	meiosis I	1.11167e-13	1.11834e-10	9	20	60
MND1	ARO80	0.0150583	ACE2	1	1		GO:0000279	M phase	1.41031e-13	1.13502e-10	13	20	262
NDJ1	YBR267W	0.00992172	ADR1	1	1		GO:0007049	cell cycle	3.47456e-11	2.33027e-08	13	20	402
REC102	ADR1	0.00927357	ARG80	1	1		GO:0042138	meiotic DNA double-strand break formation	1.27825e-08	7.34813e-06	4	20	9
REC104	SIP4	0.00837375	ARG81	1	1		GO:0000737	DNA catabolism, endonucleolytic	2.12572e-08	1.06924e-05	4	20	10
REC114	MSN2	0.00705252	ARO80	1	1		GO:0006308	DNA catabolism	4.98853e-08	2.23043e-05	4	20	12
REC8	FHL1	0.00645423	ASH1	1	1		GO:0007131	meiotic recombination	2.22212e-07	8.67779e-05	5	20	42
RNP1							GO:0006311	meiotic gene conversion	2.37216e-07	8.67779e-05	4	20	17
SPO11							GO:0007129	synapsis	2.90165e-06	0.000973018	3	20	9
SPO13							GO:0006310	DNA recombination	1.7341e-05	0.0053677	5	20	100
SPO22							GO:0007062	sister chromatid cohesion	0.00404162	1	2	20	28
SRT1							GO:0006259	DNA metabolism	0.0192111	1	5	20	471
YDR374C							GO:0044248	cellular catabolism	0.0278591	1	4	20	345
YGL081W							GO:0009056	catabolism	0.0313953	1	4	20	358
YKL107W
YKR005C
YNL196C
								module 3 size 14	Cell cycle
ACE2	INO4	0.229376	NDD1	4.13292e-07	4.3809e-05		GO:0000278	mitotic cell cycle	9.21873e-06	0.0370962	6	14	234
BUD4	SWI4	0.117646	FKH2	3.046e-05	0.00161438		GO:0050790	regulation of enzyme activity	2.8122e-05	0.0462728	3	14	26
CDC20	FKH1	0.0959382	MCM1	0.000447277	0.0158038		GO:0051329	interphase of mitotic cell cycle	4.59969e-05	0.0462728	4	14	89
CDC5	MCM1	0.0950325	INO2	0.0268054	0.710343		GO:0051325	interphase	4.59969e-05	0.0462728	4	14	89
CLB1	NDD1	0.0915591	INO4	0.041406	0.814922		GO:0007049	cell cycle	0.00019801	0.12953	6	14	402
CLB2	GLN3	0.0895714	ROX1	0.0500679	0.814922		GO:0051244	regulation of cellular physiological process	0.000222966	0.12953	7	14	602
HST3	FKH2	0.0768526	RLM1	0.0586568	0.814922		GO:0050794	regulation of cellular process	0.000225326	0.12953	7	14	603
SRC1	RGT1	0.0622742	IXR1	0.0615036	0.814922		GO:0050791	regulation of physiological process	0.000265965	0.13158	7	14	619
SWI5	HAP3	0.0331555	YAP6	0.100525	1		GO:0050789	regulation of biological process	0.00029429	0.13158	7	14	629
YBR138C	YFL044C	0.031339	NRG1	0.103253	1		GO:0000114	G1-specific transcription in mitotic cell cycle	0.000483664	0.176933	2	14	14
YJL051W							GO:0000079	regulation of cyclin dependent protein kinase activity	0.000483664	0.176933	2	14	14
YML119W							GO:0045859	regulation of protein kinase activity	0.00110543	0.317731	2	14	21
YOL014W							GO:0043549	regulation of kinase activity	0.00110543	0.317731	2	14	21
YOR314W							GO:0051338	regulation of transferase activity	0.00110543	0.317731	2	14	21
YOR315W							GO:0000080	G1 phase of mitotic cell cycle	0.0015705	0.39498	2	14	25
							GO:0051318	G1 phase	0.0015705	0.39498	2	14	25
							GO:0000086	G2/M transition of mitotic cell cycle	0.00169903	0.40217	2	14	26
							GO:0000074	regulation of progression through cell cycle	0.00454144	0.882092	3	14	145
							GO:0051726	regulation of cell cycle	0.00454144	0.882092	3	14	145
							GO:0006355	regulation of transcription, DNA-dependent	0.00469134	0.882092	4	14	301
							GO:0007067	mitosis	0.00481055	0.882092	3	14	148
							GO:0000087	M phase of mitotic cell cycle	0.00490238	0.882092	3	14	149
							GO:0007052	mitotic spindle organization and biogenesis	0.00504178	0.882092	2	14	45
							GO:0007051	spindle organization and biogenesis	0.0052637	0.882547	2	14	46
							GO:0045449	regulation of transcription	0.0059061	0.950646	4	14	321
							GO:0000070	mitotic sister chromatid segregation	0.00745926	1	2	14	55
							GO:0000819	sister chromatid segregation	0.00799479	1	2	14	57
							GO:0019219	regulation of nucleobase, nucleoside, nucleotide and nucleic acid metabolism	0.00818614	1	4	14	352
							GO:0006357	regulation of transcription from RNA polymerase II promoter	0.00908097	1	3	14	186
							GO:0031323	regulation of cellular metabolism	0.0136763	1	4	14	408
							GO:0000226	microtubule cytoskeleton organization and biogenesis	0.0149735	1	2	14	79
							GO:0019222	regulation of metabolism	0.0167555	1	4	14	433
							GO:0048518	positive regulation of biological process	0.0168258	1	2	14	84
							GO:0006351	transcription, DNA-dependent	0.0174209	1	4	14	438
							GO:0007017	microtubule-based process	0.0208095	1	2	14	94
							GO:0000279	M phase	0.0228663	1	3	14	262
							GO:0006350	transcription	0.0238542	1	4	14	481
							GO:0007059	chromosome segregation	0.0260609	1	2	14	106
							GO:0006366	transcription from RNA polymerase II promoter	0.0277279	1	3	14	282
								module 2 size 12	Methione biosynthesis
ECM17	CBF1	0.276979	MET31	1.38798e-05	0.00147126		GO:0006790	sulfur metabolism	9.43121e-17	3.79512e-13	9	12	57
MET10	MET4	0.260157	MET4	0.000709598	0.0376087		GO:0000096	sulfur amino acid metabolism	5.95872e-14	1.19889e-10	7	12	32
MET14	INO4	0.182125	CBF1	0.0540936	1		GO:0000103	sulfate assimilation	3.62438e-12	3.64613e-09	5	12	10
MET16	GCN4	0.123592	GAT3	0.0654922	1		GO:0006791	sulfur utilization	3.62438e-12	3.64613e-09	5	12	10
MET17	MIG1	0.0399237	CIN5	0.186832	1		GO:0006520	amino acid metabolism	5.4041e-12	4.34922e-09	9	12	184
MET28	MSN2	0.0180278	ABF1	0.352579	1		GO:0006519	amino acid and derivative metabolism	1.15428e-11	7.74134e-09	9	12	200
MET3	HSF1	0.0148016	ACE2	1	1		GO:0009308	amine metabolism	2.63053e-11	1.51218e-08	9	12	219
MHT1	SWI4	0.0106343	ADR1	1	1		GO:0006807	nitrogen compound metabolism	5.37741e-11	2.70484e-08	9	12	237
MMP1	SIP4	0.00948547	ARG80	1	1		GO:0019752	carboxylic acid metabolism	4.63217e-10	1.74735e-07	9	12	301
SER33	ASH1	0.00925695	ARG81	1	1		GO:0006082	organic acid metabolism	4.63217e-10	1.74735e-07	9	12	301
STR3							GO:0006555	methionine metabolism	4.77655e-10	1.74735e-07	5	12	23
SUL2							GO:0009066	aspartate family amino acid metabolism	1.69621e-08	5.68795e-06	5	12	45
							GO:0000097	sulfur amino acid biosynthesis	5.63458e-07	0.000174412	3	12	9
							GO:0008652	amino acid biosynthesis	9.40048e-07	0.000270197	5	12	99
							GO:0009309	amine biosynthesis	1.4517e-06	0.000365104	5	12	108
							GO:0044271	nitrogen compound biosynthesis	1.4517e-06	0.000365104	5	12	108
							GO:0044272	sulfur compound biosynthesis	3.0308e-06	0.000717409	3	12	15
							GO:0009070	serine family amino acid biosynthesis	0.000255709	0.0571651	2	12	12
							GO:0009069	serine family amino acid metabolism	0.00105468	0.22337	2	12	24
							GO:0044237	cellular metabolism	0.0170806	1	10	12	2862
							GO:0044249	cellular biosynthesis	0.0177269	1	5	12	810
							GO:0050875	cellular physiological process	0.0179847	1	12	12	4154
							GO:0009987	cellular process	0.0200643	1	12	12	4192
							GO:0007582	physiological process	0.0212453	1	12	12	4212
							GO:0008152	metabolism	0.0218814	1	10	12	2948
							GO:0009058	biosynthesis	0.0262362	1	5	12	892
							GO:0044238	primary metabolism	0.0415393	1	9	12	2672
								module 1 size 10	Cytokinesis
ALK1	INO4	0.228865	MCM1	0.00456172	0.279588		GO:0000910	cytokinesis	0.000353412	1	3	9	97
CHS2	FKH1	0.123082	NDD1	0.00527524	0.279588		GO:0051301	cell division	0.000798644	1	3	9	128
HOF1	SWI4	0.0876926	HAP3	0.0433472	1		GO:0007067	mitosis	0.020672	1	2	9	148
KIN3	NDD1	0.0790098	HAP4	0.0831387	1		GO:0000087	M phase of mitotic cell cycle	0.0209364	1	2	9	149
MMR1	MCM1	0.077554	FKH2	0.121435	1		GO:0000278	mitotic cell cycle	0.0483265	1	2	9	234
MOB1	FKH2	0.0662911	CIN5	0.158284	1
MYO1	YFL044C	0.0564367	ABF1	0.303874	1
YGR035C	GLN3	0.0512838	ACE2	1	1
YIL158W	ADR1	0.0449668	ADR1	1	1
YNL057W	HIR2	0.0261355	ARG80	1	1
