# Supplementary material for: Bayesian hierarchical model for transcriptional module discovery by jointly modeling gene expression and ChIP-chip data
Source: BMC Bioinformatics. 2007 Aug 3;8:283. doi: 10.1186/1471-2105-8-283 (PMC1994961; doi:10.1186/1471-2105-8-283)
Supplement: Additional file 5 — SupplementalTable4_TMs.xls. Details of all Sporulation-CellCycle modules depicted in Figures 7 and 8B in the main text. [file 1471-2105-8-283-S5.xls]

## Sheet: Sheet1
Supplemental Table 5: Details of all Sporulation-CellCycle modules Identified using Sporulation-CellCycle dataset and the Harbinson ChIP-chip dataset. Results are very similar to results of the analysis using the smaller Lee ChIP-chip dataset that was discussed in the main text and presented in detail in Supplemental Table 4.
Coregulated genes and associated Transcription Factors for each TM							Significantly over-represented Gene Ontologies
Gene list of the module	TF list with highest PBPs	PBP	TF list with highest enrichment in the module	Fisher exact test p-values	FDR of Fisher exact test p-values		GO Item	Biological Process	P-value	FDR of P-value	Size of insection of TM and total gene annotated	TM size	Number of total genes annotated
module 1 size 67
RPL32	FHL1	0.621082	FHL1	6.0789e-30	6.44363e-28		GO:0006412	protein biosynthesis	1.37243e-52	5.52265e-49	57	67	483
YSY6	SPT2	0.141275	RAP1	5.3476e-16	2.83423e-14		GO:0009059	macromolecule biosynthesis	1.60458e-49	3.22842e-46	57	67	544
RPS6B	MET4	0.124858	MET31	6.61693e-05	0.00233798		GO:0044249	cellular biosynthesis	2.28536e-44	3.06543e-41	60	67	810
RPS9B	INO2	0.0372667	YAP5	0.000110981	0.00294099		GO:0009058	biosynthesis	8.18328e-42	8.23238e-39	60	67	892
RPP1A	INO4	0.0117821	SPT2	0.000274896	0.0058278		GO:0044267	cellular protein metabolism	2.37443e-35	1.91094e-32	58	67	1014
RPL13A	MBP1	0.0115671	AZF1	0.000795858	0.0140602		GO:0044260	cellular macromolecule metabolism	3.07084e-34	2.05951e-31	58	67	1060
RPS16B	SUM1	0.00784507	RME1	0.00401383	0.0607808		GO:0019538	protein metabolism	1.81561e-32	1.04371e-29	58	67	1138
RPL35B	UME6	0.00563804	ROX1	0.0135835	0.179981		GO:0043170	macromolecule metabolism	1.36484e-19	6.86513e-17	59	67	2025
NOP6	HIR2	0.00411818	PDR1	0.0243327	0.286585		GO:0044238	primary metabolism	4.10256e-16	1.8343e-13	62	67	2672
RPS13	GAT1	0.0040662	SMP1	0.0271969	0.288287		GO:0044237	cellular metabolism	2.40319e-14	9.67044e-12	62	67	2862
ADK1							GO:0008152	metabolism	1.33192e-13	4.87241e-11	62	67	2948
YRA1							GO:0006414	translational elongation	8.95709e-10	3.00361e-07	7	67	19
RPP2B							GO:0009987	cellular process	1.07111e-07	3.24021e-05	65	67	4192
EFT2							GO:0043037	translation	1.16366e-07	3.24021e-05	11	67	123
HPT1							GO:0042257	ribosomal subunit assembly	1.20783e-07	3.24021e-05	8	67	53
RPS17B							GO:0007582	physiological process	1.42879e-07	3.5934e-05	65	67	4212
RPL27B							GO:0042255	ribosome assembly	4.24504e-07	0.000100483	8	67	62
RPL37B							GO:0050875	cellular physiological process	5.60982e-07	0.000125411	64	67	4154
GCN4							GO:0000027	ribosomal large subunit assembly and maintenance	5.31722e-06	0.00112613	6	67	40
RPL12A							GO:0042254	ribosome biogenesis and assembly	6.29676e-05	0.0120658	11	67	234
RPL34A							GO:0007028	cytoplasm organization and biogenesis	6.29676e-05	0.0120658	11	67	234
RPL30							GO:0006450	regulation of translational fidelity	0.000227108	0.0415402	3	67	11
RPL24A							GO:0006461	protein complex assembly	0.000282731	0.0494656	8	67	149
RPS2							GO:0006445	regulation of translation	0.000723683	0.121338	4	67	36
RPL1B							GO:0006417	regulation of protein biosynthesis	0.000804405	0.129477	4	67	37
RPS26A							GO:0051246	regulation of protein metabolism	0.00310592	0.477936	4	67	53
RPL26B							GO:0031326	regulation of cellular biosynthesis	0.0033256	0.477936	4	67	54
RPL24B							GO:0009889	regulation of biosynthesis	0.0033256	0.477936	4	67	54
RPS20							GO:0000028	ribosomal small subunit assembly and maintenance	0.00943337	1	2	67	13
RPS27B
RPL42B
RPS4B
RPL34B
RPS21B
RPL43B
RPS5
TMA19
RPS27A
RPL15A
STM1
RPS31
RPL37A
YEF3
RPS30A
RPL38
RPP0
RPS18B
RPS1B
RPL6A
RPL36A
RPS3
GIS2
RPS19B
RPP2A
RPS15
RPS19A
RPL25
RPL3
RPS30B
RPS12
EGD1
RPL21B
RPS6A
RPL5
RPL1A
TEF1
RPS23B
module 2 size 48
YAL018C	SUM1	0.901476	SUM1	2.55665e-06	0.000271005		GO:0030437	sporulation (sensu Fungi)	1.23072e-17	2.47621e-14	16	48	96
GAL7	MDS3	0.0284259	NRG1	0.00357309	0.172212		GO:0048622	reproductive sporulation	1.23072e-17	2.47621e-14	16	48	96
ECM8	GAL3	0.0153488	DAL80	0.00487393	0.172212		GO:0030476	spore wall assembly (sensu Fungi)	7.63092e-17	7.67671e-14	12	48	39
DTR1	YBR239c	0.0109514	HMS1	0.00682646	0.180901		GO:0042244	spore wall assembly	7.63092e-17	7.67671e-14	12	48	39
SPS22	RDS1	0.00805061	MET31	0.0116099	0.246131		GO:0030435	sporulation	1.03043e-16	8.29293e-14	16	48	109
YCR045C	YBL054W	0.00487669	RPN4	0.0144176	0.254711		GO:0030154	cell differentiation	1.39312e-16	9.34321e-14	16	48	111
YDL114W	RTS2	0.00450826	HIR1	0.0191175	0.28704		GO:0048610	reproductive cellular physiological process	1.35577e-12	6.81952e-10	16	48	196
YDL186W	MET28	0.00432585	RCS1	0.0225607	0.28704		GO:0050876	reproductive physiological process	1.35577e-12	6.81952e-10	16	48	196
YDR042C	GLN3	0.00239922	GCR2	0.0243713	0.28704		GO:0000003	reproduction	1.2297e-10	5.49811e-08	16	48	263
SPR28	RCS1	0.00219661	MDS3	0.0290714	0.308157		GO:0007275	development	8.65695e-09	3.48356e-06	17	48	404
HIM1							GO:0000004	biological process unknown	0.0007219	0.264084	23	48	1492
CTS2
DIT2
DIT1
SPS2
SPS1
YEL023C
SPR6
YFL040W
YFR012W
PES4
YFR032C
YGL015C
RCK1
SPO74
MIP6
SGA1
YJL038C
YKR015C
SPO75
YLR012C
YLR031W
NEJ1
SPO77
GAS2
SMA2
SPO20
YNL019C
YNL033W
YOL015W
YOL024W
YOL047C
SPR1
SSP2
MUM3
UBC11
YPR027C
YPR078C
module 3 size 40
ECM1	GAL3	0.57601	YFL044C	0.0147191	1		GO:0042254	ribosome biogenesis and assembly	1.58006e-36	3.17907e-33	31	40	234
NOP1	RDS1	0.102605	DAL82	0.0557291	1		GO:0007028	cytoplasm organization and biogenesis	1.58006e-36	3.17907e-33	31	40	234
NOP14	MDS3	0.0734927	WAR1	0.0786751	1		GO:0007046	ribosome biogenesis	4.03857e-33	5.41706e-30	28	40	197
MAK21	YBR239c	0.0523219	ZAP1	0.0936694	1		GO:0006364	rRNA processing	1.16069e-26	1.16766e-23	23	40	158
RRP8	FHL1	0.0321716	YHP1	0.108426	1		GO:0016072	rRNA metabolism	5.13172e-26	4.13001e-23	23	40	168
RRP1	SPT2	0.0264221	NDT80	0.115716	1		GO:0006396	RNA processing	3.33227e-19	2.23484e-16	23	40	328
NUG1	SIG1	0.0221054	PPR1	0.115716	1		GO:0016070	RNA metabolism	3.30229e-17	1.89834e-14	24	40	457
NSA2	GAL4	0.0203058	SNT2	0.115716	1		GO:0006996	organelle organization and biogenesis	1.09481e-16	5.50689e-14	31	40	1013
UTP10	REB1	0.0154064	ARG80	0.122948	1		GO:0030490	processing of 20S pre-rRNA	1.81179e-15	8.10072e-13	11	40	43
MPP10	GAL80	0.00874105	HAP5	0.122948	1		GO:0016043	cell organization and biogenesis	2.73618e-12	1.10104e-09	32	40	1553
MRT4							GO:0006139	nucleobase, nucleoside, nucleotide and nucleic acid metabolism	2.97356e-10	1.08778e-07	28	40	1332
RRP14							GO:0006365	35S primary transcript processing	7.36885e-10	2.47102e-07	9	40	71
UTP11							GO:0000154	rRNA modification	8.48674e-10	2.62697e-07	6	40	17
EBP2							GO:0009451	RNA modification	7.7148e-08	2.21745e-05	7	40	56
SOF1							GO:0042273	ribosomal large subunit biogenesis	1.30128e-07	3.4909e-05	5	40	19
RLP24							GO:0042255	ribosome assembly	1.58751e-07	3.99259e-05	7	40	62
MDN1							GO:0000027	ribosomal large subunit assembly and maintenance	2.34383e-07	5.54798e-05	6	40	40
DIP2							GO:0042257	ribosomal subunit assembly	1.31282e-06	0.000293487	6	40	53
CBF5							GO:0043283	biopolymer metabolism	2.29741e-06	0.000486567	24	40	1442
RSA3							GO:0043170	macromolecule metabolism	2.52807e-05	0.00508648	27	40	2025
UTP13							GO:0044238	primary metabolism	4.7036e-05	0.00901299	31	40	2672
DBP9							GO:0006461	protein complex assembly	5.84435e-05	0.0106899	7	40	149
TSR2							GO:0008152	metabolism	0.000465967	0.081524	31	40	2948
FPR4							GO:0050875	cellular physiological process	0.00114036	0.191201	37	40	4154
RLP7							GO:0009987	cellular process	0.00150173	0.241718	37	40	4192
KRE33							GO:0007582	physiological process	0.00173278	0.268181	37	40	4212
RPC31							GO:0044237	cellular metabolism	0.00637151	0.94959	28	40	2862
BRX1							GO:0000054	ribosome export from nucleus	0.00735433	1	2	40	19
YOR021C							GO:0006360	transcription from RNA polymerase I promoter	0.0156347	1	2	40	28
PUS7							GO:0006383	transcription from RNA polymerase III promoter	0.0278483	1	2	40	38
RRS1							GO:0006611	protein export from nucleus	0.0411968	1	2	40	47
RPA190
RRP12
ELP3
NOG1
BMS1
SRP68
DIM1
RPC40
RRP9
module 4 size 34
RFA1	MBP1	0.783732	MBP1	2.43429e-09	2.58034e-07		GO:0006260	DNA replication	2.22377e-10	8.75736e-07	10	34	105
SEN34	SWI6	0.0402762	SWI6	2.68986e-05	0.00142562		GO:0006261	DNA-dependent DNA replication	5.64621e-10	8.75736e-07	9	34	82
POL12	RTS2	0.0380289	SWI4	0.0204052	0.628288		GO:0007064	mitotic sister chromatid cohesion	6.52884e-10	8.75736e-07	6	34	19
ALG14	YBL054W	0.0292472	FKH1	0.023709	0.628288		GO:0006259	DNA metabolism	1.54453e-09	1.5538e-06	16	34	471
ERP3	SWI4	0.0206813	FKH2	0.0945653	1		GO:0007062	sister chromatid cohesion	8.73305e-09	7.02836e-06	6	34	28
MSH6	SIG1	0.0175363	HAP5	0.105456	1		GO:0006281	DNA repair	1.11099e-08	7.45107e-06	10	34	156
LPP1	STB1	0.0173227	ADR1	0.117854	1		GO:0006271	DNA strand elongation	1.36502e-08	7.8469e-06	6	34	30
SMC1	MDS3	0.00796819	TEC1	0.117854	1		GO:0006269	DNA replication, synthesis of RNA primer	3.39398e-08	1.70717e-05	4	34	7
RSR1	GAL3	0.00790088	CIN5	0.123497	1		GO:0006974	response to DNA damage stimulus	5.44059e-08	2.43255e-05	10	34	184
RTT107	RDS1	0.00744951	STB1	0.12399	1		GO:0009719	response to endogenous stimulus	7.38625e-08	2.97223e-05	10	34	190
IRR1							GO:0000070	mitotic sister chromatid segregation	6.00651e-07	0.000219729	6	34	55
YJL181W							GO:0000819	sister chromatid segregation	7.45643e-07	0.000250039	6	34	57
SWE1							GO:0006273	lagging strand elongation	4.45176e-06	0.00137799	4	34	20
SLD2							GO:0006302	double-strand break repair	5.8654e-06	0.00168588	5	34	46
RAD27							GO:0007059	chromosome segregation	2.8579e-05	0.0076668	6	34	106
RTT109							GO:0006139	nucleobase, nucleoside, nucleotide and nucleic acid metabolism	3.2036e-05	0.00805705	19	34	1332
CDC45							GO:0000278	mitotic cell cycle	4.52688e-05	0.0107154	8	34	234
SPH1							GO:0006950	response to stress	6.31428e-05	0.0139539	10	34	400
SMC6							GO:0007049	cell cycle	6.58858e-05	0.0139539	10	34	402
YOX1							GO:0000279	M phase	0.000101015	0.0203242	8	34	262
CSM3							GO:0007067	mitosis	0.000185168	0.0347132	6	34	148
PDS5							GO:0000087	M phase of mitotic cell cycle	0.000192132	0.0347132	6	34	149
CTF18							GO:0000731	DNA synthesis during DNA repair	0.000198411	0.0347132	2	34	4
SPT21							GO:0050896	response to stimulus	0.000214364	0.0359416	11	34	558
PMS1							GO:0006310	DNA recombination	0.000257024	0.0390752	5	34	100
POL1							GO:0006298	mismatch repair	0.000262185	0.0390752	3	34	22
TOF1							GO:0045005	maintenance of fidelity during DNA-dependent DNA replication	0.000262185	0.0390752	3	34	22
RFA2							GO:0000076	DNA replication checkpoint	0.000329469	0.0473495	2	34	5
ESC8							GO:0006270	DNA replication initiation	0.000386898	0.0522734	3	34	25
MSH2							GO:0043283	biopolymer metabolism	0.000389712	0.0522734	18	34	1442
HUA2							GO:0000335	negative regulation of DNA transposition	0.000912389	0.114733	2	34	8
CIN2							GO:0000337	regulation of DNA transposition	0.000912389	0.114733	2	34	8
CLN2							GO:0050875	cellular physiological process	0.00115711	0.138327	32	34	4154
ACM1							GO:0045910	negative regulation of DNA recombination	0.00116877	0.138327	2	34	9
							GO:0000074	regulation of progression through cell cycle	0.0014088	0.157472	5	34	145
							GO:0051726	regulation of cell cycle	0.0014088	0.157472	5	34	145
							GO:0009987	cellular process	0.00148696	0.161717	32	34	4192
							GO:0007582	physiological process	0.00169438	0.179426	32	34	4212
							GO:0051053	negative regulation of DNA metabolism	0.00177254	0.18289	2	34	11
							GO:0006268	DNA unwinding during replication	0.00211925	0.203045	2	34	12
							GO:0006301	postreplication repair	0.00211925	0.203045	2	34	12
							GO:0000018	regulation of DNA recombination	0.00211925	0.203045	2	34	12
							GO:0000079	regulation of cyclin dependent protein kinase activity	0.00290063	0.271445	2	34	14
							GO:0000075	cell cycle checkpoint	0.00315734	0.288753	3	34	51
							GO:0031570	DNA integrity checkpoint	0.00428757	0.383404	2	34	17
							GO:0006313	DNA transposition	0.00535162	0.468151	2	34	19
							GO:0051244	regulation of cellular physiological process	0.00635983	0.504874	9	34	602
							GO:0050794	regulation of cellular process	0.00642947	0.504874	9	34	603
							GO:0045859	regulation of protein kinase activity	0.00652421	0.504874	2	34	21
							GO:0043549	regulation of kinase activity	0.00652421	0.504874	2	34	21
							GO:0051052	regulation of DNA metabolism	0.00652421	0.504874	2	34	21
							GO:0051338	regulation of transferase activity	0.00652421	0.504874	2	34	21
							GO:0050791	regulation of physiological process	0.00762739	0.579106	9	34	619
							GO:0007275	development	0.007816	0.582437	7	34	404
							GO:0045934	negative regulation of nucleobase, nucleoside, nucleotide and nucleic acid metabolism	0.00815925	0.59696	4	34	138
							GO:0050789	regulation of biological process	0.00846014	0.607922	9	34	629
							GO:0050790	regulation of enzyme activity	0.00991402	0.699895	2	34	26
							GO:0031324	negative regulation of cellular metabolism	0.0108785	0.754741	4	34	150
							GO:0009892	negative regulation of metabolism	0.0127079	0.866722	4	34	157
							GO:0006289	nucleotide-excision repair	0.0148025	0.976482	2	34	32
							GO:0007121	bipolar bud site selection	0.0148025	0.976482	2	34	32
							GO:0051243	negative regulation of cellular physiological process	0.0166087	1	4	34	170
							GO:0048523	negative regulation of cellular process	0.0166087	1	4	34	170
							GO:0043118	negative regulation of physiological process	0.0172688	1	4	34	172
							GO:0048519	negative regulation of biological process	0.019348	1	4	34	178
							GO:0043170	macromolecule metabolism	0.0229547	1	18	34	2025
							GO:0007264	small GTPase mediated signal transduction	0.0407667	1	2	34	55
							GO:0007126	meiosis	0.041991	1	3	34	133
							GO:0051327	M phase of meiotic cell cycle	0.041991	1	3	34	133
							GO:0051321	meiotic cell cycle	0.041991	1	3	34	133
							GO:0044238	primary metabolism	0.0472744	1	21	34	2672
module 5 size 32
MCD1	MBP1	0.722951	ACE2	0.000494265	0.0523921		GO:0007109	cytokinesis, completion of separation	3.0117e-06	0.0105644	3	32	6
PCL2	SWI6	0.040635	STB1	0.00657745	0.204184		GO:0000920	cell separation during cytokinesis	5.25072e-06	0.0105644	3	32	7
GIC2	SWI4	0.0394822	RFX1	0.00727865	0.204184		GO:0000910	cytokinesis	0.000165554	0.222064	5	32	97
HLR1	RTS2	0.0316013	SWI5	0.010263	0.204184		GO:0007062	sister chromatid cohesion	0.000454246	0.456972	3	32	28
RNR1	UME6	0.026172	SKN7	0.0140185	0.204184		GO:0051301	cell division	0.000602251	0.484691	5	32	128
DSE1	ASH1	0.0245436	RLM1	0.0149961	0.204184		GO:0007059	chromosome segregation	0.00254994	1	4	32	106
ECO1	STB1	0.0180128	MBP1	0.0157504	0.204184		GO:0007064	mitotic sister chromatid cohesion	0.00475003	1	2	32	19
SCW11	GAT1	0.0154866	UME6	0.0162694	0.204184		GO:0007049	cell cycle	0.0053673	1	7	32	402
BUD9	SIG1	0.0120775	SWI4	0.0173364	0.204184		GO:0000278	mitotic cell cycle	0.00842861	1	5	32	234
DSE2	MET4	0.0112341	SWI6	0.0195862	0.207614		GO:0006281	DNA repair	0.0100496	1	4	32	156
SPO16							GO:0006974	response to DNA damage stimulus	0.0175685	1	4	32	184
PRY3							GO:0006260	DNA replication	0.019509	1	3	32	105
PRY2							GO:0009719	response to endogenous stimulus	0.0195397	1	4	32	190
YKR077W							GO:0000082	G1/S transition of mitotic cell cycle	0.0262138	1	2	32	46
YPS3							GO:0000070	mitotic sister chromatid segregation	0.0364774	1	2	32	55
TOS4							GO:0000819	sister chromatid segregation	0.0389388	1	2	32	57
CTS1							GO:0006259	DNA metabolism	0.0409683	1	6	32	471
YLR326W							GO:0007047	cell wall organization and biogenesis	0.04622	1	3	32	147
CTF3							GO:0045229	external encapsulating structure organization and biogenesis	0.04622	1	3	32	147
OGG1							GO:0007067	mitosis	0.0470029	1	3	32	148
CLN1							GO:0000087	M phase of mitotic cell cycle	0.0477925	1	3	32	149
SCW10							GO:0000282	bud site selection	0.04939	1	2	32	65
YMR317W							GO:0007105	cytokinesis, site selection	0.04939	1	2	32	65
RFC3
YNL300W
STB1
SNZ2
YOL007C
YPL014W
RAD53
RLF2
YPR174C
module 6 size 31
GAL10	SUM1	0.892335	SUM1	1.70814e-07	1.81063e-05		GO:0030476	spore wall assembly (sensu Fungi)	1.36834e-11	2.7531e-08	8	31	39
FIG1	UME6	0.0233519	PHO4	0.00366328	0.194154		GO:0042244	spore wall assembly	1.36834e-11	2.7531e-08	8	31	39
YBR250W	MDS3	0.0187263	ASK10	0.0122946	0.434409		GO:0030435	sporulation	1.14741e-10	1.38614e-07	10	31	109
YDL218W	RTS2	0.0166746	GAL80	0.0250442	0.663671		GO:0030154	cell differentiation	1.37787e-10	1.38614e-07	10	31	111
YER085C	GAL3	0.0138343	SIP4	0.0554969	1		GO:0030437	sporulation (sensu Fungi)	9.46655e-10	6.3489e-07	9	31	96
MAM1	YBR239c	0.00705836	GTS1	0.0674184	1		GO:0048622	reproductive sporulation	9.46655e-10	6.3489e-07	9	31	96
HXT10	GAL4	0.00657534	DAT1	0.0733244	1		GO:0048610	reproductive cellular physiological process	2.3102e-09	1.16203e-06	11	31	196
YFL012W	MET28	0.00369166	GAL4	0.0850281	1		GO:0050876	reproductive physiological process	2.3102e-09	1.16203e-06	11	31	196
YGL230C	CRZ1	0.00202596	UME6	0.0959464	1		GO:0000003	reproduction	5.07404e-08	2.26866e-05	11	31	263
YGR273C	RDS1	0.00180772	CST6	0.113665	1		GO:0007275	development	3.85082e-06	0.00154957	11	31	404
PFS1							GO:0007126	meiosis	0.00513165	1	4	31	133
GAT4							GO:0051327	M phase of meiotic cell cycle	0.00513165	1	4	31	133
YJL043W							GO:0051321	meiotic cell cycle	0.00513165	1	4	31	133
GAT3							GO:0008645	hexose transport	0.00544318	1	2	31	21
YLR030W							GO:0015749	monosaccharide transport	0.00544318	1	2	31	21
OSW2							GO:0008643	carbohydrate transport	0.0116598	1	2	31	31
CDA1							GO:0000279	M phase	0.048997	1	4	31	262
CDA2
PRM6
TEP1
SPS18
HXT14
GAS4
YOR214C
OSW1
SPS4
ECM23
SMA1
YPL033C
SPO19
SMK1
module 7 size 27
YDR215C	UME6	0.601405	UME6	0.0101921	0.87042		GO:0007059	chromosome segregation	0.00803926	0.00803926	3	23	106
YDR250C	ASH1	0.114959	SFP1	0.016423	0.87042		GO:0000004	biological process unknown	0.0181133	0.0181133	11	23	1492
DOC1	SUM1	0.0539876	HOG1	0.0795556	1		GO:0000226	microtubule cytoskeleton organization and biogenesis	0.0384795	0.0384795	2	23	79
YGR107W	CRZ1	0.0528425	HAP1	0.0902451	1
WSC4	RGM1	0.0318432	AFT2	0.0997187	1
PTH1	INO2	0.0293098	FZF1	0.10964	1
YJL027C	INO4	0.0193992	INO2	0.124325	1
INO1	RTS2	0.0138562	DAL81	0.133985	1
YJR030C	GAT1	0.0129626	SKN7	0.143542	1
YJR037W	TOS8	0.0128484	NRG1	0.162354	1
YJR119C
SRX1
YKR041W
SWC7
YMR084W
YNR066C
NUF2
YOL131W
WHI5
YOR114W
ERR1
PMA2
CSM4
FMP40
ERR2
TPO3
AQY1
module 8 size 24
YDR374C	UME6	0.742452	UME6	0.00731383	0.775266		GO:0007126	meiosis	1.22905e-19	1.64856e-16	15	24	133
ECM11	RDS1	0.0621881	CUP9	0.0572121	1		GO:0051327	M phase of meiotic cell cycle	1.22905e-19	1.64856e-16	15	24	133
MSH4	MET28	0.0501868	YHP1	0.0664372	1		GO:0051321	meiotic cell cycle	1.22905e-19	1.64856e-16	15	24	133
HOP2	GAL3	0.0342918	WTM1	0.0755757	1		GO:0007127	meiosis I	1.22588e-16	1.23324e-13	11	24	60
YGL081W	MDS3	0.0282932	STB4	0.0846284	1		GO:0000279	M phase	4.0466e-15	3.25671e-12	15	24	262
MND1	YBL054W	0.012307	PHO2	0.10248	1		GO:0007049	cell cycle	2.31257e-12	1.55097e-09	15	24	402
SPO11	SUM1	0.0098052	MGA1	0.202781	1		GO:0007131	meiotic recombination	1.94538e-10	1.11831e-07	7	24	42
SPO13	YBR239c	0.00796666	FKH2	0.309685	1		GO:0042138	meiotic DNA double-strand break formation	2.79571e-08	1.40624e-05	4	24	9
REC104	YAP7	0.00620067	HAP1	0.365814	1		GO:0000737	DNA catabolism, endonucleolytic	4.64666e-08	2.07757e-05	4	24	10
HOP1	PDR3	0.00459117	ABF1	0.567535	1		GO:0006310	DNA recombination	9.93422e-08	3.98467e-05	7	24	100
SPO22							GO:0006308	DNA catabolism	1.08925e-07	3.98467e-05	4	24	12
YKL107W							GO:0006311	meiotic gene conversion	5.16534e-07	0.000173211	4	24	17
YKR005C							GO:0007129	synapsis	5.1357e-06	0.0015897	3	24	9
RNP1							GO:0006259	DNA metabolism	0.00226632	0.651405	7	24	471
JLP1							GO:0007062	sister chromatid cohesion	0.00580148	1	2	24	28
REC102
YLR445W
SRT1
REC114
YNL196C
MER1
NDJ1
MEK1
REC8
module 9 size 19
CHS2	INO2	0.295664	NDD1	6.21906e-08	6.5922e-06		GO:0000278	mitotic cell cycle	2.29621e-05	0.0821786	6	16	234
YBR138C	FKH2	0.257574	FKH2	0.000164136	0.0086992		GO:0050790	regulation of enzyme activity	4.30078e-05	0.0821786	3	16	26
SWI5	MCM1	0.197802	MCM1	0.000590128	0.0208512		GO:0051329	interphase of mitotic cell cycle	8.16884e-05	0.0821786	4	16	89
CDC20	RTS2	0.0925072	FKH1	0.00467687	0.123937		GO:0051325	interphase	8.16884e-05	0.0821786	4	16	89
CLB1	YBR239c	0.0249635	IXR1	0.0566221	1		GO:0007049	cell cycle	0.00046861	0.284381	6	16	402
YJL051W	MET28	0.0199142	SNT2	0.0566221	1		GO:0051244	regulation of cellular physiological process	0.000617094	0.284381	7	16	602
BUD4	MDS3	0.0177634	TEC1	0.0675758	1		GO:0050794	regulation of cellular process	0.000623423	0.284381	7	16	603
ACE2	INO4	0.0162958	INO2	0.0891229	1		GO:0000114	G1-specific transcription in mitotic cell cycle	0.000636042	0.284381	2	16	14
YML033W	NDD1	0.0131317	INO4	0.0891229	1		GO:0000079	regulation of cyclin dependent protein kinase activity	0.000636042	0.284381	2	16	14
SRC1	MBP1	0.00977384	HAP3	0.0997187	1		GO:0050791	regulation of physiological process	0.000732068	0.294584	7	16	619
YML119W							GO:0050789	regulation of biological process	0.000807415	0.295367	7	16	629
CDC5							GO:0045859	regulation of protein kinase activity	0.00145136	0.417162	2	16	21
HOF1							GO:0043549	regulation of kinase activity	0.00145136	0.417162	2	16	21
YNL057W							GO:0051338	regulation of transferase activity	0.00145136	0.417162	2	16	21
YOL014W							GO:0000080	G1 phase of mitotic cell cycle	0.00206008	0.49812	2	16	25
HST3							GO:0051318	G1 phase	0.00206008	0.49812	2	16	25
YOR314W							GO:0000910	cytokinesis	0.00216397	0.49812	3	16	97
YOR315W							GO:0000086	G2/M transition of mitotic cell cycle	0.00222817	0.49812	2	16	26
CLB2							GO:0051301	cell division	0.00475521	1	3	16	128
							GO:0007052	mitotic spindle organization and biogenesis	0.00658337	1	2	16	45
							GO:0000074	regulation of progression through cell cycle	0.00673596	1	3	16	145
							GO:0051726	regulation of cell cycle	0.00673596	1	3	16	145
							GO:0007051	spindle organization and biogenesis	0.00687158	1	2	16	46
							GO:0007067	mitosis	0.00712963	1	3	16	148
							GO:0000087	M phase of mitotic cell cycle	0.00726386	1	3	16	149
							GO:0006355	regulation of transcription, DNA-dependent	0.00785729	1	4	16	301
							GO:0000070	mitotic sister chromatid segregation	0.00971791	1	2	16	55
							GO:0045449	regulation of transcription	0.00983738	1	4	16	321
							GO:0000819	sister chromatid segregation	0.0104109	1	2	16	57
							GO:0006357	regulation of transcription from RNA polymerase II promoter	0.0133288	1	3	16	186
							GO:0019219	regulation of nucleobase, nucleoside, nucleotide and nucleic acid metabolism	0.013519	1	4	16	352
							GO:0000226	microtubule cytoskeleton organization and biogenesis	0.0194018	1	2	16	79
							GO:0048518	positive regulation of biological process	0.0217772	1	2	16	84
							GO:0031323	regulation of cellular metabolism	0.02224	1	4	16	408
							GO:0007017	microtubule-based process	0.0268728	1	2	16	94
							GO:0019222	regulation of metabolism	0.0270606	1	4	16	433
							GO:0006351	transcription, DNA-dependent	0.0280965	1	4	16	438
							GO:0000279	M phase	0.0329219	1	3	16	262
							GO:0007059	chromosome segregation	0.0335638	1	2	16	106
							GO:0006350	transcription	0.0380208	1	4	16	481
							GO:0006366	transcription from RNA polymerase II promoter	0.0397208	1	3	16	282
module 10 size 13
HHF1	SUM1	0.33087	RAP1	0.0213595	1		GO:0006811	ion transport	0.000978379	1	3	11	110
HHT1	SPT2	0.229587	HIR2	0.0262082	1		GO:0006412	protein biosynthesis	0.00118304	1	5	11	483
RPL4A	FHL1	0.132673	HIR1	0.0568206	1		GO:0009059	macromolecule biosynthesis	0.00203202	1	5	11	544
PHO88	MBP1	0.0938349	HIR3	0.0643337	1		GO:0007001	chromosome organization and biogenesis (sensu Eukaryota)	0.00363452	1	4	11	367
TEF2	HIR2	0.059841	RLM1	0.0742651	1		GO:0051276	chromosome organization and biogenesis	0.00404732	1	4	11	378
RPL21A	MCM1	0.0241939	NDD1	0.147998	1		GO:0042257	ribosomal subunit assembly	0.00426919	1	2	11	53
YBR206W	GAT1	0.0216588	FKH2	0.181693	1		GO:0042255	ribosome assembly	0.00580423	1	2	11	62
PMP1	MET4	0.0179259	FHL1	0.230978	1		GO:0044249	cellular biosynthesis	0.0116582	1	5	11	810
RPS14A	FKH2	0.0145202	MATA1	1	1		GO:0006812	cation transport	0.0124559	1	2	11	92
ARF1	INO2	0.0107777	ABF1	1	1		GO:0006333	chromatin assembly or disassembly	0.0146079	1	2	11	100
YDL228C							GO:0009058	biosynthesis	0.0174737	1	5	11	892
PMP3							GO:0050875	cellular physiological process	0.0251474	1	11	11	4154
RPL12B							GO:0009987	cellular process	0.0278002	1	11	11	4192
							GO:0007582	physiological process	0.0292963	1	11	11	4212
							GO:0044267	cellular protein metabolism	0.0295045	1	5	11	1014
							GO:0006461	protein complex assembly	0.030931	1	2	11	149
							GO:0044260	cellular macromolecule metabolism	0.0352217	1	5	11	1060
							GO:0000723	telomere maintenance	0.0411452	1	2	11	174
							GO:0019538	protein metabolism	0.0465345	1	5	11	1138
							GO:0043170	macromolecule metabolism	0.0491499	1	7	11	2025
module 11 size 11
MET10	RTS2	0.446161	MET31	0.000610365	0.0646987		GO:0006790	sulfur metabolism	8.3625e-15	3.36507e-11	8	11	57
SER33	MET4	0.260422	MET32	0.00340343	0.180382		GO:0000103	sulfate assimilation	2.11569e-12	2.83784e-09	5	11	10
MET28	INO4	0.0463387	GAT3	0.0353306	1		GO:0006791	sulfur utilization	2.11569e-12	2.83784e-09	5	11	10
MET3	GCN4	0.0339722	TYE7	0.0799795	1		GO:0000096	sulfur amino acid metabolism	7.75517e-12	7.8017e-09	6	11	32
ECM17	INO2	0.0326494	YAP1	0.0862022	1		GO:0006520	amino acid metabolism	1.33553e-10	1.07484e-07	8	11	184
MET14	CBF1	0.0295357	MCM1	0.0944397	1		GO:0006519	amino acid and derivative metabolism	2.61513e-10	1.75388e-07	8	11	200
MMP1	FKH2	0.0229873	CIN5	0.1807	1		GO:0009308	amine metabolism	5.42371e-10	3.11786e-07	8	11	219
MHT1	GAL3	0.0225713	ABF1	0.318651	1		GO:0006807	nitrogen compound metabolism	1.0217e-09	5.13914e-07	8	11	237
SUL2	MET32	0.0142252	MATA1	1	1		GO:0019752	carboxylic acid metabolism	6.88143e-09	2.76909e-06	8	11	301
MET17	MET28	0.0122421	ABT1	1	1		GO:0006082	organic acid metabolism	6.88143e-09	2.76909e-06	8	11	301
MET16							GO:0006555	methionine metabolism	6.074e-08	2.22198e-05	4	11	23
							GO:0009066	aspartate family amino acid metabolism	1.00046e-06	0.000335488	4	11	45
							GO:0008652	amino acid biosynthesis	2.39833e-05	0.00742376	4	11	99
							GO:0009309	amine biosynthesis	3.38449e-05	0.00907946	4	11	108
							GO:0044271	nitrogen compound biosynthesis	3.38449e-05	0.00907946	4	11	108
							GO:0000097	sulfur amino acid biosynthesis	0.000116727	0.0293567	2	11	9
							GO:0009070	serine family amino acid biosynthesis	0.000213336	0.0504978	2	11	12
							GO:0044272	sulfur compound biosynthesis	0.000338346	0.075639	2	11	15
							GO:0009069	serine family amino acid metabolism	0.000881122	0.186612	2	11	24
							GO:0050875	cellular physiological process	0.0251474	1	11	11	4154
							GO:0009987	cellular process	0.0278002	1	11	11	4192
							GO:0007582	physiological process	0.0292963	1	11	11	4212
							GO:0044237	cellular metabolism	0.0294009	1	9	11	2862
							GO:0008152	metabolism	0.0365989	1	9	11	2948
